# Supplementary material for: Keratinocyte interleukin-36 receptor expression orchestrates psoriasiform inflammation in mice
Source: Life Sci Alliance. 2020 Feb 21;3(4):e201900586. doi: 10.26508/lsa.201900586 (PMC7035875; doi:10.26508/lsa.201900586)
Supplement: Supplementary file 1 [file LSA-2019-00586_SdataFS2.xlsx]

## Sheet: Supp Fig2B
Supp Fig2B - Ear thickness untreated mice
	Il36rfl/fl							Il36rΔK
0	0.25	0.24	0.26	0.25	0.27	0.23		0.25	0.25	0.26	0.25	0.26	0.25
1	0.26	0.25	0.26	0.25	0.26	0.26		0.25	0.25	0.25	0.26	0.25	0.27
2	0.26	0.27	0.25	0.27	0.26	0.26		0.25	0.27	0.25	0.25	0.25	0.28
3	0.25	0.27	0.26	0.26	0.26	0.25		0.25	0.27	0.26	0.26	0.26	0.27
4	0.25	0.27	0.24	0.28	0.27	0.26		0.25	0.25	0.26	0.25	0.24	0.23
5	0.24	0.25	0.25	0.27	0.27	0.24		0.26	0.24	0.26	0.23	0.24	0.23
6	0.26	0.25	0.24	0.28	0.28	0.24		0.22	0.24	0.27	0.24	0.24	0.24

## Sheet: Supp Fig2C
Supp Fig2C - Protein levels of IL-17a and IL-23 (pg/mg total protein)
IL-17a
Il36rfl/fl	Il36rΔK
3.25	2.61
1.71	1.69
0.35	2.47
IL-23
Il36rfl/fl	Il36rΔK
5.73	6.75
3.88	5.37
0	5.02
