# Supplementary material for: Keratinocyte interleukin-36 receptor expression orchestrates psoriasiform inflammation in mice
Source: Life Sci Alliance. 2020 Feb 21;3(4):e201900586. doi: 10.26508/lsa.201900586 (PMC7035875; doi:10.26508/lsa.201900586)
Supplement: Supplementary file 2 [file LSA-2019-00586_SdataF1.xlsx]

## Sheet: Fig 1B
FIG 1B.- GENE EXPRESSION LEVEL OF IL1RL2/IL36R
Il36rfl/fl	Il36r-/-	Il36rΔK
1.07188	9e-06	0.183701
1.1375	1.2e-05	0.127094
1.06657	1.3e-05	0.261464
0.796557		0.107378
0.614124		0.078658

## Sheet: Fig 1C
FIG 1C.-GENE EXPRESSION LEVEL OF IL17C IN KERATINOCYTES BY QPCR
Control			Treated 24 hrs with IL-36 alpha
Il36r-/-	Il36rΔK	Il36rfl/fl	Il36r-/-	Il36rΔK	Il36rfl/fl
1.4	0.13	0.25	0.33	0.28	478.57
0.71	0.39	1.7	5.62	0.06	81.89
1.26	1.66	3.07	0.19	0.6	148.32
5.58	1.56	0.76	0.37	0.07	519.46

## Sheet: Fig 1D
FIG 1D.-GENE EXPRESSION LEVEL OF CXCL1 IN FIBROBLASTS BY QPCR
Control			Treated 24 hrs with IL-36 alpha
Il36r-/-	Il36rΔK	Il36rfl/fl	Il36r-/-	Il36rΔK	Il36rfl/fl
1.91	1.49	1.1	1.45	86.91	37.7
1.36	1.73	1.46	1.58	34.67	58.19
1.7	1.71	0.81	2.27	34.79	20.62
1.7	2.15	0.77	1.64	48.69	40.58

## Sheet: Fig 1E
FIG 1E.-EAR THICKNESS AFTER ALDARA TREAMENT
DAY	Il36rfl/fl							Il36r-/-						Il36rΔK
0	0.25	0.25	0.25	0.26	0.26	0.23		0.25	0.25	0.25	0.25	0.26		0.25	0.25	0.26	0.25	0.24	0.25
1	0.26	0.26	0.26	0.26	0.26	0.26		0.25	0.25	0.24	0.25	0.26		0.26	0.25	0.25	0.27	0.25	0.27
2	0.27	0.3	0.27	0.29	0.27	0.28		0.27	0.26	0.27	0.24	0.25		0.26	0.27	0.27	0.25	0.26	0.26
3	0.3	0.32	0.32	0.31	0.28	0.29		0.26	0.28	0.25	0.26	0.25		0.29	0.27	0.27	0.28	0.27	0.26
4	0.28	0.31	0.29	0.37	0.35	0.4		0.25	0.28	0.25	0.25	0.24		0.26	0.24	0.275	0.27	0.26	0.255
5	0.34	0.37	0.32	0.37	0.36	0.36		0.26	0.3	0.27	0.27	0.27		0.27	0.26	0.3	0.27	0.27	0.24
6	0.36	0.33	0.36	0.38	0.38	0.36		0.27	0.34	0.31	0.3	0.27		0.28	0.27	0.31	0.29	0.27	0.28

## Sheet: Fig 1F
FIG 1F.-COMBINED HISTOLOGICAL SCORE
Il36rfl/fl	Il36r-/-	Il36rΔK
17	2	1
4	4	4
14	2	1.5
12	3	1
16	2	2
12		1
