# Supplementary material for: Keratinocyte interleukin-36 receptor expression orchestrates psoriasiform inflammation in mice
Source: Life Sci Alliance. 2020 Feb 21;3(4):e201900586. doi: 10.26508/lsa.201900586 (PMC7035875; doi:10.26508/lsa.201900586)
Supplement: Supplementary file 3 [file LSA-2019-00586_SdataFS3.xlsx]

## Sheet: Supp Fig 3
sFig 3 IL-36 induced Cxcl1 expression by DC
Control			Treated 24 hrs with IL-36 alpha
Il36r-/-	Il36rΔK	Il36rfl/fl	Il36r-/-	Il36rΔK	Il36rfl/fl
27.244	39.305	12.384	29.182	5656.42	6031.43
29.829	36.72	36.29	28.106	5758.91	5830.73
38.013	45.981	30.475	23.368	4403.48	6068.86
6.999	59.549	26.813	23.583	6422.39	6090.96
