# Supplementary material for: Keratinocyte interleukin-36 receptor expression orchestrates psoriasiform inflammation in mice
Source: Life Sci Alliance. 2020 Feb 21;3(4):e201900586. doi: 10.26508/lsa.201900586 (PMC7035875; doi:10.26508/lsa.201900586)
Supplement: Supplementary file 4 [file LSA-2019-00586_SdataF2.xlsx]

## Sheet: FIG 2A
FIG 2A - Gene Expression of Il17a, Il23a & Il22 in ears after aldara
Il17a GE levels
Control	Il36rfl/fl	Il36r-/-	Il36rΔK
0.65	13.64	0.99	10.63
0.73	29.31	1.98	11.75
1.5	35.7	3.68	8.02
1.98	26.75		4.46
0.79			8.87
0.9
Il23 GE levels
Control	Il36rfl/fl	Il36r-/-	Il36rΔK
0.831345	1.56818	0.907323	1.20251
1.38871	2.50332	0.832246	1.35833
1.28557	2.87245	1.25992	1.81284
1.1162	2.94332		1.32437
0.862029			1.49132
0.700244
Il22 GE levels
Control	Il36rfl/fl	Il36r-/-	Il36rΔK
0.46318	6.16169	0.433539	1.39973
0.771844	28.6341	0.567571	0.686229
1.8076	22.3709	1.12691	0.58335
2.70596	20.8232		1.21013
0.857995			3.13904
0.666521

## Sheet: FIG 2B
FIG 2B - Gene Expression of Il17c, S100a8 & S100a9 in ears after aldara
Il17c GE levels
Control	Il36rfl/fl	Il36r-/-	Il36rΔK
1.01854	2.76944	0.843833	1.66651
1.23007	3.88383	1.07847	1.34699
1.02392	3.99847	1.63059	1.12998
1.44513	3.87773		1.37519
0.875295			1.57451
0.890581
S100a8 GE levels
Control	Il36rfl/fl	Il36r-/-	Il36rΔK
0.536619	5.114	0.918604	2.44061
2.92609	6.91297	1.52072	3.60234
0.878025	8.53942	2.59916	3.70452
0.950001	8.95934		3.80066
1.1141			5.68515
0.685317
S100a9 GE levels
Control	Il36rfl/fl	Il36r-/-	Il36rΔK
0.494134	13.8491	0.97609	4.95165
4.72876	19.5528	1.9714	6.99088
0.824325	24.5164	4.33407	8.83676
0.907288	22.1956		6.94069
1.09093			12.46
0.524528

## Sheet: FIG 2C
FIG 2C - Gene Expression of Il36a, Il36b & Il36g in ears after aldara
Il1f6/Il36a GE levels
Control	Il36rfl/fl	Il36r-/-	Il36rΔK
0.66	5.201	2.362	5.98
1.506	4.53	3.728	4.96
1.182	6.055	4.329	2.968
1.072	5.084		3.95
1.008			4.668
0.787
Il1f8/Il36b GE levels
Control	Il36rfl/fl	Il36r-/-	Il36rΔK
0.85	2.22	1.64	1.91
1.21	1.76	2.01	2.18
1.18	2.47	2.1	1.53
1.31	2.07		1.98
0.81			1.77
0.77
Il1f9/Il36g GE levels
Control	Il36rfl/fl	Il36r-/-	Il36rΔK
0.892	1.944	1.246	1.992
1.166	1.769	1.603	1.759
1.15	2.062	1.698	1.414
1.103	1.94		1.541
0.997			1.723
0.761
