# Supplementary material for: Keratinocyte interleukin-36 receptor expression orchestrates psoriasiform inflammation in mice
Source: Life Sci Alliance. 2020 Feb 21;3(4):e201900586. doi: 10.26508/lsa.201900586 (PMC7035875; doi:10.26508/lsa.201900586)
Supplement: Supplementary file 5 [file LSA-2019-00586_SdataF3.xlsx]

## Sheet: Fig3A
Fig 3A Number of CD45+ cells
Control	Il36rfl/fl	Il36r-/-	Il36rΔK
138000	353000	101000	76000
99000	638000	117000	420000
226000	752000	129000	118000
135000	615000	125000	257000
178000	1123000	156000	131000
157000	648000	133000	165000
	349000	143000	208000

## Sheet: Fig 3B
Fig 3B % CD45+CD3+gdTCR+Vg4+ cells in ears
Control	Il36rfl/fl	Il36r-/-	Il36rΔK
7.26	4.65	7.88	3.39
6.6	3.84	6.48	6.11
7.69	3.44	8.73	1.9
6.62	4.96	6.47	7.35
8.12	7.17	2.9	0.7
6.6	8.4	6.03	4.79
	3.09	7.61	7.05

## Sheet: Fig 3C
Fig 3C Number CD45+CD3+gdTCR+Vg4+ cells in ears
Control	Il36rfl/fl	Il36r-/-	Il36rΔK
2745	5499	1767	1002
2633	9579	2343	8263
6152	7166	2872	1043
3807	9060	1820	6290
5073	19566	1574	527
3886	15132	2342	2624
	3419	2546	3182

## Sheet: Fig 3D
Fig 3D % Il17a+CD45+CD3+gdTCR+Vg4+ cells in ears
Control	Il36rfl/fl	Il36r-/-	Il36rΔK
3.97	16.7	7.27	1
4.55	22.8	10.1	7.43
4.83	13.7	2.86	1.45
0.63	14.2	3.36	4.84
3.81	10	7.5	8.82
2.17	3.55	4.23	12.9
	9.72	0.75	7.76

## Sheet: Fig 3E
								Fig 3E Number Il17a+CD45+CD3+gdTCR+Vg4+ cells in ears
								Control	Il36rfl/fl	Il36r-/-	Il36rΔK
								109	918	128	10
								120	2184	237	614
								297	982	82	15
								24	1286	61	304
								193	1957	118	47
								84	537	99	338
									332	19	247

## Sheet: Fig 3G
								Fig 3G Levels of IL-17a (pg/mg total protein) in ears
								Il36rfl/fl	Il36r-/-	Il36rΔK	Control
								5.01	1.57	3.38	2.61
								7.81	4.52	2.82	3.25
								13.53	4.31	4.39	1.69
								6.22		3.71	2.47
											1.71
											0.35

## Sheet: Fig 3H
								Fig 3H Levels of IL-23 (pg/mg total protein) in ears
								Il36rfl/fl	Il36r-/-	Il36rΔK	Control
								15.7	9	7.39	8.09
								15.19	7.77	9.6	5.23
								12.04	7.08	11.24	6.6
								13.09		6.36	3.88
											6.14

## Sheet: Fig 3I
Fig 3I Gene expression levels of Ccl20 in mice ears
Ccl20 GE levels
Control	Il36rfl/fl	Il36r-/-	Il36rΔK
0.513	12.605	2.246	6.866
2.047	12.148	3.539	2.953
2.321	13.146	4.548	2.721
2.691	8.874		4.044
0.295			2.455
0.516
