# Supplementary material for: Keratinocyte interleukin-36 receptor expression orchestrates psoriasiform inflammation in mice
Source: Life Sci Alliance. 2020 Feb 21;3(4):e201900586. doi: 10.26508/lsa.201900586 (PMC7035875; doi:10.26508/lsa.201900586)
Supplement: Supplementary file 6 [file LSA-2019-00586_SdataF4.xlsx]

## Sheet: Fig 4A
Fig 4A % of CD11b+Ly6G+ cells
Control	Il36rfl/fl	Il36r-/-	Il36rΔK
3.95	7.98	5.24	6.25
6.34	24.1	5.7	0.89
3.13	5.23	11.3	4.1
2.82	26.4	5.63	2.85
5.16	29.8	2.66	2.39
8.1	15.3	7.51	5.74
	30.3	4.8	12.7
		8.11
		6.22

## Sheet: Fig 4B
Fig 4B Number of CD11b+Ly6G+ cells
Control	Il36rfl/fl	Il36r-/-	Il36rΔK
3288	5952	894	10415
3880	48117	11042	1443
3061	6331	19725	5768
1102	33219	10835	3753
3420	15398	3858	5027
5150	18669	10789	8263
	47118	1849	14871
		4742
		10924

## Sheet: Fig 4D
Fig 4D Protein levels of CXCL1 (pg/mg total protein) in ears
Il36rfl/fl	Il36r-/-	Il36rΔK	Control
19.99	0	0.82	4.91
10.31	4.63	8.48	6.43
21.99	7.42	4.59	0
23.25		3.14	1.37
25.34			4.78
			5.06

## Sheet: Fig 4E
Fig 4E Protein levels of CXCL2 (pg/mg total protein) in ears
Il36rfl/fl	Il36r-/-	Il36rΔK	Control
119.15	56.64	70.14	91.91
99.24	49.13	109.43	100.91
78.51	37.45	80.23	58.08
133.38		59.46	49.73
123.24			51.99
			61.41
