# Supplementary material for: Keratinocyte interleukin-36 receptor expression orchestrates psoriasiform inflammation in mice
Source: Life Sci Alliance. 2020 Feb 21;3(4):e201900586. doi: 10.26508/lsa.201900586 (PMC7035875; doi:10.26508/lsa.201900586)
Supplement: Supplementary file 7 [file LSA-2019-00586_SdataFS4.xlsx]

## Sheet: Supp Fig4A
Supp Fig3A - Number CD45+CD11b+F4/80+ cells
Control	Il36rfl/fl	Il36r-/-	Il36rΔK
11818	10665	1606	33493
3830	29150	40295	25448
12813	20701	23565	27715
2644	7373	26749	14090
5488	1777	29876	39544
4756	15374	32180	25335
	14088	2800	16159
		9881
		40217

## Sheet: Supp Fig4B
Supp Fig3B - Number CD45+CD11b+CD11c+ cells
Control	Il36rfl/fl	Il36r-/-	Il36rΔK
7449	5027	460	14447
3084	12998	13580	17344
8382	10278	13284	12493
2008	6266	16377	10667
2658	3891	13285	19289
3516	7712	11996	11890
	8133	2168	7119
		3426
		14489

## Sheet: Supp Fig4C
Supp Fig3C - Number CD45+CD3+TCRB+ cells
1718	1019	244	2785
1152	2718	2942	3004
1880	1720	2692	1629
569	1420	2498	2347
849	497	2394	5084
811	1532	1899	3166
	1139	685	1807
		724
		2968
